# Supplementary material for: Hereditary cancer genes are highly susceptible to splicing mutations
Source: PLoS Genet. 2018 Mar 5;14(3):e1007231. doi: 10.1371/journal.pgen.1007231 (PMC5854443; doi:10.1371/journal.pgen.1007231)
Supplement: S1 Table — (XLS) [file pgen.1007231.s008.xls]

## Sheet: Newsuptalb1
HGMD ID	Significant in MaPSy	Exon number	Mutation Position	Distance from 3`ss	ESR wt/mt difference
CM001243	NO	4	37045917	26	-0.0369333
CM004561	NO	4	37045963	72	0.056254
CM015025	NO	4	37045903	12	1.21602
CM015027	NO	4	37045949	58	-1.55501
CM015028	NO	4	37045952	61	-1.8313
CM068362	NO	4	37045923	32	0.224989
CM093726	NO	4	37045931	40	0.0376834
CM101373	NO	4	37045911	20	0.317889
CM101374	NO	4	37045916	25	-0.632642
CM112538	NO	4	37045917	26	2.05544
CM950802	NO	4	37045935	44	0.354074
CM960964	NO	4	37045905	14	2.46948
CM960965	NO	4	37045935	44	-0.801729
CM013768	NO	5	37048537	56	-2.0443
CM041802	NO	5	37048495	14	-0.329778
CM054778	NO	5	37048493	12	-0.0831878
CM061115	NO	5	37048504	23	-0.0668553
CM117315	NO	5	37048546	65	-0.402903
CM970956	NO	5	37048498	17	-1.29451
CM055989	NO	7	37053343	33	0.687988
CM085541	NO	7	37053337	27	0.533235
CM981290	NO	7	37053342	32	-1.16221
CM990856	NO	7	37053351	41	-1.40394
CM000176	YES	8	37053550	49	-0.661133
CM011410	YES	8	37053508	7	0.487544
CM045463	YES	8	37053590	89	-2.54046
CM082944	YES	8	37053590	89	-0.364397
CM950803	YES	8	37053562	61	-2.87981
CM960967	YES	8	37053589	88	-2.03249
CM000001	YES	15	37083775	17	-1.18451
CM033402	YES	15	37083767	9	0.398631
CM052901	YES	15	37083760	2	-3.51455
CM055987	YES	15	37083774	16	-2.05535
CM085545	NO	15	37083772	14	-0.87158
CM113823	NO	15	37083776	18	0.986618
CM990857	YES	15	37083763	5	-4.17986
