# Supplementary material for: Hereditary cancer genes are highly susceptible to splicing mutations
Source: PLoS Genet. 2018 Mar 5;14(3):e1007231. doi: 10.1371/journal.pgen.1007231 (PMC5854443; doi:10.1371/journal.pgen.1007231)
Supplement: S5 Table — (XLS) [file pgen.1007231.s012.xls]

## Sheet: 165_cancer_SSMcounts_SSMIDs_ESM
gene	Cancer gene(COSMIC)	total SSM	SSM HGMD IDs	total ESM	ESM HGMD IDs
APC	yes	94	CS043355,CS011021,CS043356,CS991292,CS106547,CS107161,CS123102,CS058107,CS092032,CS020798,CS971606,CS106548,CS020799,CS133902,CS144618,CS971609,CS067491,CS086029,CS092033,CS086030,CS107167,CS971610,CS083863,CS107173,CS144622,CS043358,CS106550,CS043359,CS040124,CS106549,CS043360,CS106551,CS011023,CS107878,CS086138,CS011024,CS107169,CS991293,CS130065,CS105981,CS130064,CS051678,CS1110501,CS144611,CS…	3	CM071553,CM071554,CM080059
ATM	yes	89	CS000846,CS1411617,CS031765,CS982067,CS031766,CS014124,CS064366,CS982068,CS983692,CS982069,CS982070,CS991302,CS982071,CS122162,CS993989,CS149507,CS030293,CS040127,CS122161,CS991303,CS991304,CS122163,CS992442,CS140543,CS002437,CS1110748,CS002438,CS982072,CS961477,CS122160,CS149508,CS1411616,CS002439,CS1110749,CS040128,CS022261,CS031767,CS982073,CS052029,CS031768,CS982074,CS982075,CS991305,CS083866…	4	CM0910492,CM094724,CM980155,CM990215
BCOR	yes	3	CS0910701,CS041113,CS041114	0	none
BRCA1	yes	143	CS034305,CS032402,CS971623,CS075074,CS1211727,CS064371,CS951357,CS081876,CS1411526,CS099462,CS045208,CS119476,CS086267,CS023468,CS951358,CS158004,CS032685,CS014607,CS022865,CS1513756,CS030979,CS992995,CS1213109,CS1211731,CS031769,CS032404,CS153365,CS119638,CS131765,CS083870,CS153366,CS1414744,CS1211728,CS110973,CS147280,CS1314700,CS031770,CS126323,CS090693,CS151858,CS101413,CS991329,CS011028,CS98…	29	CM000502,CM011912,CM021504,CM032862,CM034006,CM034007,CM041705,CM041706,CM041709,CM043976,CM044860,CM058213,CM058265,CM062464,CM062465,CM065004,CM107504,CM107813,CM110503,CM118711,CM940173,CM950153,CM950154,CM980231,CM984016,CM993639,CM993725,CM994455,CM994457
BRCA2	yes	103	CS144239,CS064372,CS090494,CS022089,CS971626,CS114613,CS128316,CS021730,CS1213349,CS107521,CS1311751,CS114614,CS075079,CS011976,CS063250,CS090694,CS1312742,CS063251,CS084776,CS147797,CS083873,CS148271,CS118466,CS1311379,CS030294,CS1213342,CS031433,CS083874,CS1213111,CS032689,CS1212533,CS114515,CS094345,CS1410713,CS022090,CS030980,CS097132,CS034306,CS1213343,CS1313234,CS064373,CS032406,CS087186,CS…	5	CM053138,CM065024,CM077921,CM107806,CM993643
CDH1	yes	20	CS071157,CS991340,CS112612,CS088093,CS020998,CS041880,CS052950,CS073451,CS135587,CS020999,CS060516,CS142882,CS041879,CS104277,CS020997,CS134642,CS135588,CS982111,CS060517,CS991341	0	none
COL1A1	yes	194	CS042147,CS151745,CS1414695,CS157527,CS042148,CS157526,CS157541,CS1211673,CS157623,CS157629,CS071160,CS063259,CS071162,CS982122,CS071161,CS157630,CS157542,CS071164,CS900236,CS157609,CS071163,CS071165,CS071166,CS043787,CS931221,CS157543,CS157633,CS071167,CS157545,CS063260,CS973130,CS157544,CS982123,CS941451,CS157546,CS157548,CS033495,CS157547,CS043788,CS157528,CS157529,CS157530,CS033496,CS982124,C…	14	CM011293,CM051415,CM070681,CM070700,CM070736,CM070738,CM070752,CM070755,CM070772,CM086454,CM110790,CM890027,CM960319,CM990379
CREBBP	yes	22	CS123182,CS084690,CS021163,CS056748,CS084693,CS030296,CS056749,CS030297,CS052955,CS030298,CS123183,CS021164,CS1414254,CS021165,CS021166,CS084692,CS065532,CS021745,CS021746,CS084689,CS1414240,CS084691	0	none
EXT1	yes	47	CS050792,CS099208,CS130815,CS099207,CS042161,CS054188,CS000218,CS132221,CS982173,CS971723,CS142830,CS132222,CS099211,CS099212,CS000219,CS099213,CS053459,CS065546,CS1511556,CS000220,CS065547,CS971724,CS099384,CS087972,CS054189,CS130816,CS087948,CS050793,CS099214,CS054190,CS000221,CS053460,CS099216,CS087950,CS053461,CS063300,CS130818,CS130817,CS099217,CS087949,CS127634,CS1413639,CS134342,CS099218,C…	0	none
FANCD2	yes	11	CS072189,CS072190,CS135080,CS135078,CS072191,CS072192,CS072193,CS072194,CS014964,CS135079,CS072197	0	none
FANCG	yes	18	CS164616,CS126094,CS982401,CS1313235,CS002885,CS137552,CS982402,CS002881,CS002447,CS042813,CS164617,CS002882,CS146046,CS002883,CS155832,CS002884,CS146047,CS030300	0	none
FLCN	yes	17	CS071231,CS083922,CS071232,CS100085,CS111522,CS102447,CS083923,CS083924,CS051682,CS1414473,CS131434,CS1414472,CS080704,CS101080,CS083925,CS051683,CS051684	0	none
IL7R	yes	8	CS114802,CS056757,CS108800,CS983413,CS0910535,CS164171,CS0910111,CS1313327	0	none
KMT2D	yes	31	CS138456,CS1314544,CS138458,CS146917,CS111928,CS160609,CS160610,CS114148,CS114147,CS119952,CS1313018,CS1313020,CS138457,CS1313019,CS111929,CS122129,CS114928,CS111930,CS111931,CS146919,CS146918,CS114924,CS122120,CS122130,CS138460,CS122131,CS138459,CS156949,CS122132,CS114923,CS119953	1	CM114910
MLH1	yes	149	CS154740,CS1411521,CS093757,CS1314320,CS004501,CS024017,CS983701,CS055602,CS065592,CS064424,CS971799,CS076627,CS086119,CS024018,CS056102,CS056103,CS056104,CS084767,CS971800,CS117329,CS086120,CS045711,CS061300,CS117328,CS086121,CS1213199,CS011553,CS971801,CS971802,CS024019,CS066294,CS092658,CS056105,CS057515,CS961619,CS092232,CS011554,CS163903,CS118131,CS011555,CS033502,CS042555,CS163902,CS1514972…	11	CM000001,CM000176,CM011410,CM033402,CM045463,CM052901,CM055987,CM082944,CM950803,CM960967,CM990857
MSH2	yes	95	CS971805,CS075181,CS098594,CS092666,CS117440,CS020199,CS055605,CS086122,CS0911256,CS056764,CS042820,CS023480,CS076631,CS158645,CS1111014,CS086123,CS163929,CS022110,CS011560,CS070387,CS056115,CS140679,CS117441,CS075182,CS056116,CS041889,CS045329,CS011561,CS983790,CS085024,CS023481,CS056117,CS115406,CS117442,CS163955,CS036117,CS056118,CS118971,CS941513,CS016089,CS055606,CS022269,CS086124,CS057517,C…	0	none
MSH6	yes	14	CS073503,CS121168,CS103562,CS992709,CS103563,CS075185,CS118548,CS105986,CS1510230,CS992249,CS092689,CS992250,CS158649,CS092690	0	none
NF1	yes	345	CS086346,CS073507,CS122067,CS086345,CS076633,CS087436,CS000058,CS041541,CS1311506,CS020539,CS993383,CS072234,CS040856,CS086407,CS971823,CS081945,CS031798,CS054213,CS147207,CS1311509,CS000896,CS1311508,CS072235,CS1512925,CS040848,CS000051,CS941514,CS000873,CS086408,CS000874,CS1311510,CS1311511,CS086409,CS030306,CS1512926,CS013460,CS086410,CS971827,CS154890,CS080714,CS137770,CS076635,CS032078,CS098…	6	CM013953,CM020462,CM076332,CM077947,CM111454,CM961023
NF2	yes	75	CS045477,CS951482,CS951483,CS002891,CS962772,CS077989,CS112336,CS941521,CS951489,CS941522,CS961641,CS961643,CS951490,CS070388,CS077990,CS045478,CS961642,CS951491,CS070389,CS115312,CS982294,CS961644,CS982293,CS982295,CS077991,CS045479,CS961646,CS077992,CS045480,CS070390,CS941523,CS961648,CS070391,CS045481,CS050109,CS077993,CS045482,CS941518,CS930848,CS087776,CS102896,CS070392,CS087782,CS982285,CS9…	1	CM087781
NKX2-1	yes	8	CS077662,CS045334,CS032085,CS126539,CS1111404,CS146081,CS125086,CS146080	0	none
PALB2	yes	11	CS143123,CS113954,CS070398,CS122634,CS070399,CS160109,CS136803,CS092062,CS163558,CS118265,CS147531	0	none
PMS2	yes	24	CS155102,CS062089,CS1410413,CS1411651,CS062090,CS083966,CS102806,CS136757,CS104622,CS0910803,CS083967,CS158655,CS162300,CS155101,CS136759,CS146160,CS105418,CS062088,CS1313186,CS0911026,CS1411650,CS083969,CS136760,CS094580	0	none
PRKAR1A	yes	27	CS004530,CS022270,CS093311,CS101947,CS093584,CS113215,CS097290,CS093303,CS080733,CS045218,CS003078,CS159814,CS108944,CS093304,CS043151,CS093305,CS084806,CS093306,CS093307,CS043152,CS093308,CS093309,CS023216,CS101945,CS043153,CS101946,CS002463	0	none
RB1	yes	160	CS040288,CS030547,CS083257,CS062095,CS051699,CS143239,CS942041,CS963066,CS030551,CS145469,CS0910369,CS058008,CS158872,CS971888,CS890133,CS982341,CS030552,CS044092,CS004739,CS004738,CS961679,CS081960,CS941538,CS982342,CS081961,CS058071,CS030553,CS083258,CS040291,CS982343,CS030554,CS030555,CS125753,CS023834,CS040292,CS058009,CS1312472,CS040555,CS081962,CS016049,CS083259,CS941539,CS011568,CS083260,C…	8	CM030500,CM030504,CM030505,CM034897,CM040261,CM063089,CM952105,CM952423
SMARCB1	yes	15	CS110288,CS123780,CS085792,CS085791,CS108480,CS085793,CS080740,CS085794,CS085795,CS085796,CS000900,CS108560,CS147155,CS083987,CS099669	0	none
SUFU	yes	6	CS021377,CS125399,CS125400,CS162712,CS153005,CS093600	0	none
TSC2	yes	115	CS971919,CS993474,CS087813,CS010575,CS010576,CS1111257,CS052423,CS991515,CS054241,CS155886,CS052424,CS155887,CS971920,CS973053,CS991516,CS971921,CS091000,CS052425,CS078599,CS1111259,CS067126,CS091003,CS091004,CS078600,CS067127,CS091007,CS052426,CS992723,CS052427,CS091014,CS010577,CS010578,CS091023,CS078610,CS071267,CS151654,CS993995,CS001852,CS078611,CS001853,CS991517,CS078612,CS067128,CS091024,C…	1	CM052387
XPA	yes	8	CS052969,CS982399,CS951547,CS900262,CS961718,CS920781,CS920782,CS961719	0	none
DSG1	no	6	CS139171,CS073472,CS991368,CS090802,CS090804,CS090803	0	none
DMD	no	233	CS052042,CS077351,CS071205,CS961548,CS024007,CS080666,CS973045,CS031439,CS073462,CS071206,CS100274,CS115786,CS115787,CS0910034,CS165380,CS098751,CS054884,CS117195,CS067087,CS103852,CS071207,CS098752,CS941460,CS122202,CS140197,CS150624,CS1111498,CS073463,CS080667,CS115788,CS132474,CS1510018,CS150617,CS103853,CS165347,CS140179,CS982161,CS115789,CS025917,CS930789,CS148455,CS165348,CS1510013,CS046006…	1	CM100258
XK	no	6	CS087180,CS004016,CS112877,CS941550,CS941551,CS962688	0	none
SPTB	no	11	CS1510537,CS099256,CS951532,CS094388,CS951531,CS984090,CS910461,CS971906,CS910462,CS910463,CS983955	0	none
REV3L	no	1	CS157004	0	none
TTN	no	10	CS161164,CS139733,CS139734,CS161163,CS161139,CS133421,CS161137,CS161138,CS139735,CS139736	0	none
RPL11	no	7	CS086171,CS108646,CS086170,CS1511727,CS088192,CS086172,CS100843	0	none
UNC13D	no	31	CS1510909,CS0911436,CS141341,CS088067,CS113891,CS033139,CS108414,CS060572,CS042835,CS066316,CS141343,CS141345,CS102163,CS1414664,CS135123,CS108357,CS102165,CS146563,CS082005,CS114799,CS1514521,CS141344,CS1510908,CS102164,CS042833,CS141342,CS1514520,CS060573,CS042834,CS080749,CS033138	0	none
APOB	no	15	CS032058,CS076590,CS021720,CS076591,CS151632,CS090228,CS151631,CS1511219,CS072139,CS941419,CS072140,CS910414,CS020800,CS072141,CS072142	1	CM101117
CEP290	no	29	CS075086,CS1211325,CS106977,CS150231,CS106979,CS156715,CS072145,CS106978,CS119620,CS155691,CS1410721,CS155690,CS136570,CS075087,CS073452,CS075088,CS064384,CS076604,CS075089,CS153051,CS155694,CS124909,CS072146,CS072147,CS1312830,CS131895,CS075090,CS1410723,CS129728	0	none
IL2RG	no	32	CS942078,CS971765,CS083945,CS982231,CS971766,CS951451,CS971767,CS002888,CS971768,CS971769,CS041121,CS930839,CS011538,CS149753,CS951452,CS971770,CS982232,CS011539,CS011540,CS002889,CS108805,CS108806,CS134463,CS971771,CS971772,CS011541,CS993990,CS971773,CS003976,CS971774,CS971775,CS011543	0	none
PLIN1	no	1	CS111316	0	none
PTRF	no	1	CS105246	0	none
PDCD10	no	16	CS135548,CS135549,CS143707,CS137092,CS137091,CS108948,CS143176,CS143708,CS050011,CS060555,CS060556,CS135551,CS137093,CS143710,CS143709,CS137094	0	none
CCM2	no	10	CS033682,CS045873,CS135537,CS135538,CS045874,CS067824,CS092590,CS040532,CS033683,CS040533	0	none
SPATA7	no	6	CS101412,CS155769,CS1310174,CS155770,CS101411,CS156596	0	none
DFNA5	no	3	CS147135,CS041528,CS075115	0	none
PTPRO	no	2	CS115583,CS115584	0	none
RPGR	no	34	CS991496,CS991497,CS1212409,CS070402,CS971896,CS111118,CS160511,CS021176,CS067113,CS971897,CS992254,CS077376,CS004667,CS067114,CS992252,CS032711,CS042826,CS1310179,CS004666,CS971894,CS149275,CS021175,CS991498,CS1212410,CS001459,CS033134,CS083271,CS971895,CS067115,CS153006,CS992253,CS004443,CS131443,CS077377	0	none
FECH	no	41	CS032070,CS095420,CS984644,CS112988,CS1010112,CS991393,CS076622,CS1010111,CS112987,CS112989,CS131413,CS941487,CS930810,CS982198,CS1010116,CS072203,CS1010114,CS982194,CS097732,CS941485,CS013090,CS095421,CS112990,CS961589,CS982195,CS991394,CS1010115,CS072205,CS994145,CS991395,CS131411,CS930808,CS941486,CS982196,CS951414,CS982197,CS1512286,CS131412,CS991396,CS930809,CS991397	2	CM042049,CM112994
ALX1	no	1	CS102965	0	none
NRP1	no	1	CS152777	0	none
SOST	no	2	CS010570,CS055616	0	none
ENAM	no	4	CS160808,CS055572,CS1111595,CS012670	0	none
SGCE	no	18	CS077379,CS132055,CS073528,CS022272,CS062101,CS062102,CS081991,CS062103,CS110821,CS132054,CS022273,CS081992,CS073529,CS081993,CS012834,CS022274,CS134186,CS061323	0	none
CHSY1	no	1	CS108426	0	none
CD40LG	no	31	CS141076,CS984009,CS050418,CS962405,CS094865,CS149821,CS147297,CS016293,CS121249,CS971642,CS025272,CS982107,CS034933,CS050419,CS982109,CS055566,CS962406,CS050421,CS961502,CS963009,CS050420,CS034322,CS033990,CS982110,CS942340,CS004619,CS963010,CS971643,CS962407,CS128620,CS050422	1	CM962549
OPA1	no	75	CS101678,CS012216,CS080718,CS1410781,CS056125,CS031460,CS080719,CS126967,CS023482,CS014017,CS080720,CS013627,CS094200,CS094201,CS094202,CS094203,CS094204,CS094205,CS152761,CS080721,CS012217,CS094206,CS094209,CS1314637,CS146311,CS043369,CS094207,CS094208,CS094211,CS094210,CS1410787,CS054223,CS126971,CS094212,CS067103,CS094215,CS126972,CS094213,CS094214,CS068103,CS130786,CS094217,CS012218,CS012219,…	6	CM002638,CM012168,CM034259,CM080465,CM094165,CM118969
COL9A2	no	8	CS034931,CS120463,CS991357,CS022489,CS991358,CS118539,CS961533,CS001830	0	none
L1CAM	no	47	CS065579,CS951457,CS982243,CS099758,CS951458,CS982244,CS982245,CS065581,CS065580,CS000862,CS067826,CS067827,CS065582,CS099759,CS044088,CS001434,CS920767,CS065583,CS067828,CS982246,CS067829,CS099760,CS138926,CS971785,CS144002,CS110760,CS046034,CS951459,CS099761,CS000856,CS067830,CS000857,CS067831,CS941503,CS065585,CS983449,CS000858,CS041122,CS067832,CS971784,CS000859,CS000860,CS065586,CS000861,CS9…	0	none
SH3TC2	no	10	CS064451,CS122853,CS116968,CS122852,CS116969,CS1411892,CS033140,CS122851,CS1411897,CS1411896	0	none
CYBB	no	100	CS015945,CS920744,CS085063,CS065535,CS083889,CS065534,CS962638,CS991363,CS102659,CS982141,CS106269,CS982150,CS106270,CS982151,CS106251,CS015946,CS015947,CS106252,CS102661,CS910423,CS015948,CS011980,CS044751,CS991366,CS106291,CS106290,CS147592,CS982142,CS015949,CS093016,CS044958,CS982143,CS991364,CS961536,CS093015,CS015950,CS982144,CS982145,CS087034,CS1311271,CS088086,CS105683,CS961538,CS044959,CS…	0	none
DVL3	no	2	CS162588,CS162587	0	none
SLC2A2	no	13	CS114617,CS004158,CS020067,CS128837,CS121500,CS020069,CS020068,CS020070,CS020071,CS116203,CS155154,CS020072,CS1212275	0	none
NPHP3	no	14	CS081948,CS161070,CS1211303,CS139040,CS139047,CS077370,CS139049,CS032080,CS1211304,CS161071,CS080716,CS139038,CS146202,CS091901	0	none
EVC	no	17	CS098924,CS070369,CS156784,CS1513105,CS098926,CS070370,CS131170,CS131167,CS000587,CS070371,CS131172,CS1513103,CS131166,CS131168,CS070372,CS131169,CS083225	0	none
SPAST	no	79	CS061325,CS061326,CS063387,CS1510036,CS1413765,CS021766,CS131630,CS1512267,CS107587,CS022277,CS110025,CS107588,CS004668,CS052057,CS000468,CS063388,CS045932,CS128859,CS011849,CS107590,CS110024,CS004669,CS143525,CS000469,CS112818,CS164910,CS000470,CS021767,CS062106,CS128860,CS023485,CS992713,CS099011,CS080741,CS000471,CS107591,CS004670,CS065622,CS054930,CS022278,CS000472,CS002467,CS002468,CS030315,…	8	CM000432,CM000435,CM023170,CM060485,CM063165,CM107573,CM107575,HM080107
ANKRD11	no	2	CS116503,CS1515043	0	none
LRP2	no	5	CS073496,CS073497,CS073498,CS095033,CS073499	0	none
GRN	no	19	CS149318,CS075159,CS063317,CS100891,CS100892,CS064416,CS086106,CS100893,CS080708,CS064417,CS1311842,CS071236,CS091529,CS077364,CS065557,CS064418,CS064419,CS128891,CS063318	1	CM084959
VPS13A	no	21	CS022685,CS022684,CS022686,CS1212542,CS114039,CS022687,CS1212543,CS022688,CS042533,CS022689,CS022690,CS011977,CS114045,CS022691,CS034761,CS042534,CS022692,CS022693,CS022694,CS022695,CS022696	0	none
BBS1	no	20	CS1513445,CS102422,CS132033,CS033490,CS114519,CS127324,CS091261,CS133654,CS031432,CS163167,CS117336,CS036015,CS151241,CS102423,CS021721,CS111277,CS159921,CS117335,CS031431,CS033489	0	none
VPS13B	no	20	CS062108,CS106092,CS068340,CS068341,CS090662,CS1413548,CS106091,CS090663,CS125684,CS041520,CS041521,CS106093,CS1512345,CS076686,CS128746,CS041522,CS094638,CS041523,CS041524,CS140737	0	none
HPS3	no	4	CS013458,CS013459,CS013456,CS013457	0	none
KIF11	no	10	CS154057,CS146485,CS121141,CS154060,CS154052,CS146484,CS121140,CS154054,CS1410204,CS1412756	0	none
C1QB	no	2	CS1413486,CS1311832	0	none
PHOX2A	no	2	CS013311,CS013312	0	none
GFM2	no	3	CS125674,CS1510478,CS1510479	0	none
SLX4	no	4	CS110699,CS130149,CS163915,CS130114	0	none
CYP27A1	no	19	CS152732,CS005433,CS105992,CS961546,CS930788,CS016072,CS973720,CS114736,CS016073,CS109156,CS152733,CS043361,CS973212,CS016074,CS973213,CS016075,CS961547,CS973214,CS164523	0	none
LAMA1	no	4	CS147513,CS147514,CS147581,CS147580	0	none
LAMA2	no	38	CS020813,CS102089,CS102092,CS102093,CS102086,CS020814,CS117559,CS102090,CS151377,CS151380,CS971786,CS151381,CS151382,CS983968,CS077366,CS951460,CS151383,CS085941,CS030301,CS003701,CS151378,CS151384,CS982247,CS085942,CS151385,CS102094,CS102087,CS1311884,CS075168,CS151386,CS151379,CS102088,CS003702,CS1510365,CS102085,CS021004,CS1510391,CS102091	0	none
NHS	no	3	CS033128,CS064443,CS146409	0	none
ANO6	no	2	CS109633,CS112669	0	none
DLG3	no	5	CS144343,CS102586,CS041882,CS144344,CS041883	0	none
CABP2	no	2	CS163813,CS128787	0	none
FREM2	no	2	CS080705,CS1511926	0	none
PKP1	no	8	CS993722,CS1413263,CS041544,CS058255,CS023215,CS041129,CS139579,CS002462	0	none
CCDC114	no	4	CS130280,CS130279,CS130278,CS130277	0	none
ESCO2	no	5	CS083901,CS054186,CS054187,CS083902,CS083903	0	none
CUL3	no	10	CS120704,CS120712,CS1312755,CS120711,CS120710,CS138156,CS120716,CS137003,CS120715,CS1312754	0	none
SPINK5	no	22	CS020824,CS068617,CS042562,CS073531,CS020826,CS160361,CS001465,CS020825,CS013833,CS001467,CS013835,CS013836,CS144127,CS001468,CS068616,CS001466,CS121228,CS096370,CS096369,CS013834,CS163689,CS096497	0	none
PLK4	no	1	CS1411963	0	none
LEPRE1	no	8	CS123317,CS1210081,CS071237,CS086130,CS086129,CS134709,CS123318,CS071238	0	none
CHM	no	37	CS983786,CS134222,CS032060,CS094328,CS022096,CS022097,CS942105,CS011030,CS941447,CS088339,CS930778,CS983698,CS971659,CS032061,CS1110030,CS032062,CS032063,CS137301,CS147372,CS076606,CS1110031,CS044957,CS137303,CS032065,CS137302,CS155042,CS142798,CS032066,CS137305,CS155043,CS022095,CS137304,CS164655,CS164654,CS147112,CS137306,CS971658	1	CM074747
HSPG2	no	11	CS065566,CS003180,CS065567,CS011045,CS021002,CS065569,CS003181,CS021003,CS065570,CS065571,CS065572	0	none
PHEX	no	71	CS984057,CS077374,CS117127,CS125885,CS157375,CS1513890,CS971859,CS1211208,CS123632,CS982319,CS005378,CS1211207,CS126536,CS157376,CS083959,CS1514348,CS145239,CS971860,CS992468,CS012673,CS083960,CS971861,CS092781,CS971862,CS163544,CS992469,CS077375,CS083961,CS145243,CS092782,CS092783,CS110924,CS971863,CS012671,CS992465,CS992470,CS001451,CS025305,CS127650,CS125886,CS001452,CS092784,CS157377,CS157374…	1	CM971159
TCOF1	no	24	CS125068,CS042830,CS125078,CS962447,CS125079,CS023486,CS042832,CS042831,CS021769,CS125081,CS125082,CS125080,CS125084,CS051703,CS160760,CS971910,CS023487,CS021768,CS160712,CS971909,CS042829,CS125070,CS125069,CS052058	0	none
TTC8	no	5	CS111278,CS127333,CS056439,CS063392,CS056440	0	none
MARVELD2	no	4	CS065590,CS135919,CS080713,CS065591	0	none
LAMB3	no	17	CS1510176,CS020064,CS152699,CS982249,CS002141,CS983948,CS971788,CS119693,CS152698,CS020065,CS119692,CS004895,CS063324,CS063325,CS971787,CS031450,CS951461	1	CM950744
VCAN	no	11	CS054180,CS115007,CS063286,CS131133,CS134196,CS139486,CS063287,CS063288,CS065533,CS097564,CS131134	0	none
DSPP	no	8	CS067090,CS042160,CS161776,CS087375,CS101014,CS010542,CS086109,CS119452	0	none
GH1	no	21	CS076624,CS030386,CS030988,CS085917,CS1313738,CS021001,CS148788,CS095359,CS951425,CS971749,CS951426,CS993432,CS075157,CS095357,CS002449,CS941492,CS014429,CS022106,CS930817,CS000048,CS941493	0	none
PKD1	no	91	CS1210811,CS1413168,CS1210817,CS1210816,CS1413169,CS1210818,CS1210819,CS076651,CS993384,CS090562,CS1410309,CS991484,CS020546,CS076653,CS076654,CS076652,CS001454,CS1210820,CS993385,CS022698,CS020547,CS109267,CS034149,CS1210821,CS075203,CS1313909,CS010563,CS121786,CS1210823,CS1210822,CS076655,CS164772,CS1210824,CS1312933,CS076656,CS143906,CS1413096,CS075204,CS1210827,CS1512577,CS010566,CS1210825,CS…	0	none
PKD2	no	32	CS1512594,CS034314,CS1210841,CS971873,CS076661,CS065605,CS034316,CS076662,CS1413124,CS119773,CS076663,CS1210848,CS971870,CS971871,CS1210842,CS1210843,CS065606,CS1110577,CS034315,CS1210844,CS116310,CS003785,CS124034,CS1210846,CS971872,CS075207,CS160960,CS1210845,CS076664,CS075208,CS127164,CS1210847	0	none
GH2	no	1	CS910437	0	none
RFX5	no	3	CS971893,CS995182,CS951526	0	none
DMP1	no	2	CS065536,CS106029	0	none
MTTP	no	14	CS072231,CS068326,CS067101,CS993586,CS952442,CS930847,CS952443,CS004295,CS1210277,CS115635,CS092728,CS146575,CS991464,CS1210276	0	none
OFD1	no	16	CS130035,CS085073,CS034312,CS130038,CS145129,CS161497,CS085072,CS1212028,CS130036,CS085067,CS085068,CS085069,CS085071,CS085070,CS020816,CS130037	2	CM060401,CM085617
COL11A1	no	22	CS103293,CS103294,CS103295,CS103296,CS103297,CS993221,CS993222,CS1512565,CS993223,CS030538,CS993224,CS1411319,CS993226,CS982120,CS993225,CS042145,CS070365,CS993227,CS070366,CS042146,CS1411320,CS1513900	0	none
ERF	no	2	CS1511142,CS135645	0	none
SF3B4	no	4	CS148869,CS146586,CS148148,CS123379	0	none
SPG11	no	20	CS098078,CS080742,CS091373,CS091372,CS080743,CS085797,CS094436,CS102281,CS076682,CS164882,CS119910,CS158313,CS101082,CS095672,CS080744,CS1311216,CS095671,CS080745,CS076683,CS147883	0	none
TDP2	no	1	CS144529	0	none
CRYBA1	no	4	CS983334,CS004398,CS116323,CS124098	0	none
MICU1	no	2	CS140965,CS140966	0	none
RP2	no	11	CS012504,CS021174,CS003874,CS104289,CS083269,CS070401,CS083270,CS148270,CS097280,CS033132,CS033133	0	none
FGA	no	9	CS124804,CS001834,CS055585,CS090293,CS053464,CS072206,CS135819,CS001835,CS135823	0	none
LAMP2	no	15	CS050394,CS109588,CS050395,CS114337,CS003703,CS050396,CS080712,CS154300,CS114339,CS147380,CS003704,CS034841,CS050397,CS086154,CS081930	1	CM057189
AGL	no	26	CS961469,CS119211,CS104361,CS0910653,CS136360,CS992231,CS104362,CS150332,CS0910188,CS0910654,CS992232,CS150333,CS000215,CS154599,CS078819,CS982059,CS001824,CS992230,CS098744,CS000845,CS140954,CS0910187,CS023466,CS0910186,CS066266,CS098745	0	none
KRIT1	no	36	CS022680,CS022681,CS034308,CS992701,CS135509,CS022682,CS143682,CS034309,CS135511,CS143683,CS135514,CS992702,CS046125,CS135512,CS135513,CS041116,CS992235,CS068100,CS046123,CS135523,CS081929,CS135515,CS046124,CS135508,CS1413822,CS022679,CS041115,CS014941,CS034307,CS067825,CS143679,CS143680,CS136236,CS143681,CS001411,CS108375	0	none
IGFBP7	no	1	CS116516	0	none
FAM20A	no	8	CS1312226,CS120327,CS132251,CS131524,CS132252,CS120328,CS132253,CS140187	0	none
GHR	no	16	CS971751,CS951427,CS930818,CS930820,CS150549,CS994299,CS930821,CS056090,CS093435,CS973305,CS100070,CS004347,CS130864,CS971753,CS961596,CS982208	0	none
TRPM6	no	13	CS056776,CS056777,CS114792,CS021180,CS142253,CS056778,CS021181,CS021182,CS056781,CS142256,CS056782,CS025232,CS060110	0	none
PDHX	no	5	CS024023,CS020332,CS024024,CS020333,CS119785	0	none
WNT8A	no	1	CS131001	0	none
COL6A2	no	32	CS076609,CS088493,CS053455,CS083883,CS024221,CS015147,CS075105,CS1010423,CS075106,CS024222,CS015148,CS083884,CS040539,CS050381,CS1314553,CS050382,CS093077,CS050383,CS1413878,CS1414938,CS1010425,CS146327,CS093075,CS1010420,CS083885,CS075107,CS1010421,CS127945,CS093076,CS050380,CS1010410,CS083886	0	none
MSTN	no	1	CS041535	0	none
TCTN1	no	3	CS116066,CS1511899,CS128939	0	none
CHD7	no	80	CS060518,CS158519,CS061258,CS075095,CS126653,CS126652,CS109306,CS129958,CS119039,CS119040,CS126663,CS126662,CS126661,CS126666,CS126665,CS126664,CS061259,CS060519,CS109308,CS119048,CS112410,CS109307,CS109309,CS149467,CS133717,CS140833,CS163549,CS066274,CS126667,CS163550,CS109310,CS061260,CS126668,CS067492,CS126671,CS060520,CS126669,CS1512077,CS060521,CS109311,CS126676,CS120799,CS117688,CS061261,CS…	0	none
COL6A3	no	16	CS075108,CS1310959,CS050384,CS083887,CS050010,CS083888,CS1010422,CS075109,CS151672,CS1010409,CS1010415,CS1513998,CS021162,CS141594,CS155240,CS151683	0	none
EMX2	no	3	CS961556,CS961557,CS973747	0	none
ATP7A	no	57	CS110861,CS982083,CS114648,CS107473,CS941424,CS112546,CS971618,CS112561,CS107475,CS112547,CS1311654,CS112548,CS952193,CS112549,CS112558,CS112550,CS112551,CS107474,CS107476,CS112552,CS110862,CS112553,CS952194,CS078714,CS112555,CS942076,CS112559,CS112556,CS1414940,CS941425,CS056080,CS112564,CS112557,CS112560,CS971619,CS112565,CS112539,CS110859,CS000847,CS000848,CS112540,CS971613,CS112543,CS110860,C…	2	CM940140,CM970126
NEB	no	67	CS1511549,CS134830,CS126210,CS1413942,CS064429,CS144543,CS1413970,CS1413979,CS136216,CS1413961,CS134827,CS1413978,CS116375,CS1413946,CS1413944,CS042558,CS1413959,CS991466,CS144504,CS022500,CS064430,CS1413967,CS1413956,CS144485,CS1413939,CS1413968,CS1413976,CS164920,CS116886,CS064431,CS116275,CS1413965,CS064432,CS1413962,CS064433,CS1413974,CS064434,CS1413966,CS1413957,CS1413958,CS1413948,CS091554,…	0	none
EMD	no	17	CS951397,CS078075,CS160364,CS993623,CS951398,CS991370,CS156808,CS941463,CS951399,CS983788,CS078078,CS982169,CS983789,CS971718,CS147606,CS011982,CS160365	0	none
BMPR2	no	32	CS1513973,CS1513970,CS1513971,CS061250,CS043631,CS106880,CS061251,CS1211800,CS1513974,CS068417,CS061252,CS086225,CS1211801,CS061253,CS1513975,CS085038,CS106877,CS100455,CS1513978,CS1513979,CS106878,CS1513977,CS010527,CS061254,CS043630,CS1513980,CS085039,CS1513981,CS061255,CS061256,CS106879,CS086226	0	none
DDHD1	no	2	CS1211486,CS1211484	0	none
COG1	no	1	CS090245	0	none
C12orf65	no	2	CS148743,CS146992	0	none
NODAL	no	3	CS094514,CS098204,CS094515	0	none
KDM5B	no	1	CS135211	0	none
PCNT	no	14	CS080726,CS1310459,CS080727,CS1310462,CS123582,CS107943,CS107939,CS129488,CS129487,CS080728,CS107942,CS113052,CS080729,CS080730	0	none
RPS7	no	5	CS155488,CS155489,CS152950,CS086167,CS1313017	0	none
CISD2	no	1	CS1412397	0	none
PEX6	no	17	CS991480,CS045217,CS100043,CS020818,CS100045,CS100044,CS013108,CS100047,CS991482,CS100048,CS100039,CS100038,CS100041,CS961663,CS100042,CS991481,CS961664	0	none
COG7	no	2	CS095052,CS041519	0	none
OSTM1	no	2	CS031469,CS072272	0	none
COG8	no	1	CS072151	0	none
EFTUD2	no	24	CS1213466,CS136906,CS144278,CS121115,CS162409,CS162410,CS144279,CS162407,CS162406,CS162411,CS162412,CS1211269,CS144280,CS144281,CS136907,CS162413,CS136909,CS144275,CS130204,CS162408,CS144276,CS1211272,CS158870,CS144277	0	none
VMA21	no	4	CS092162,CS153373,CS1510312,CS092161	0	none
VPS33B	no	21	CS1211589,CS065630,CS1211592,CS041133,CS065631,CS1211593,CS1211594,CS041134,CS065632,CS1211590,CS1211591,CS041131,CS1211595,CS1211596,CS041132,CS065633,CS090593,CS156051,CS065634,CS076687,CS082006	0	none
NFKB1	no	3	CS164001,CS159213,CS159215	0	none
PTF1A	no	1	CS141510	0	none
WDR45	no	11	CS160963,CS1211569,CS135341,CS1211572,CS1211567,CS1211568,CS144085,CS1514513,CS161233,CS132357,CS132358	0	none
SCN1A	no	92	CS076674,CS072281,CS096237,CS067116,CS1511802,CS1211445,CS072283,CS099621,CS104877,CS067117,CS072282,CS144083,CS135188,CS1511749,CS127611,CS076675,CS1211446,CS072284,CS109957,CS072285,CS096254,CS096240,CS151969,CS072286,CS076677,CS1211447,CS096251,CS090761,CS060566,CS127612,CS0910329,CS067118,CS096241,CS032712,CS139165,CS056128,CS031803,CS104880,CS1511246,CS135189,CS096242,CS096252,CS104881,CS151…	3	CM032358,CM076497,CM081429
NIPBL	no	60	CS073511,CS073512,CS107665,CS148601,CS107666,CS107667,CS101866,CS147115,CS101860,CS070396,CS042565,CS151000,CS042837,CS071251,CS107668,CS141452,CS071252,CS073513,CS092293,CS107669,CS162889,CS147117,CS147116,CS150114,CS063349,CS041553,CS147118,CS042567,CS101861,CS107670,CS063350,CS1212229,CS073514,CS148604,CS148603,CS100909,CS107673,CS128104,CS141451,CS107675,CS041554,CS147113,CS107664,CS073515,CS…	0	none
DYM	no	8	CS111908,CS030320,CS030321,CS106824,CS043159,CS043160,CS055568,CS030567	0	none
TCIRG1	no	33	CS1210341,CS1210342,CS1210319,CS1510474,CS012838,CS030318,CS001850,CS012839,CS146711,CS1210320,CS1210321,CS012840,CS030123,CS012841,CS102511,CS143137,CS022884,CS1210315,CS002152,CS012835,CS042563,CS1210316,CS147612,CS001847,CS042564,CS030316,CS030317,CS012836,CS001849,CS012837,CS092441,CS1210317,CS1210318	0	none
AQP3	no	1	CS024004	0	none
LEPR	no	5	CS1313241,CS153848,CS982253,CS153849,CS139322	0	none
COL5A2	no	9	CS129066,CS129067,CS129068,CS058266,CS133015,CS982130,CS133016,CS129070,CS050377	0	none
THPO	no	3	CS122958,CS982382,CS1110558	0	none
ENG	no	60	CS159703,CS040836,CS063290,CS002129,CS064397,CS1310040,CS129518,CS052045,CS040838,CS061277,CS063291,CS061278,CS159708,CS085778,CS061279,CS075118,CS030983,CS063293,CS147618,CS056752,CS043637,CS159706,CS971719,CS971720,CS050105,CS020194,CS159705,CS032067,CS982170,CS140937,CS063294,CS030984,CS1310041,CS000046,CS065543,CS032068,CS040837,CS068228,CS064398,CS147623,CS159707,CS1213126,CS065544,CS061280,…	2	CM085385,CM111552
AEBP1	no	1	CS165272	0	none
