# Supplementary material for: Hereditary cancer genes are highly susceptible to splicing mutations
Source: PLoS Genet. 2018 Mar 5;14(3):e1007231. doi: 10.1371/journal.pgen.1007231 (PMC5854443; doi:10.1371/journal.pgen.1007231)
Supplement: S6 Table — (XLSX) [file pgen.1007231.s013.xlsx]

## Sheet: Sheet1
Accuracy	95% CI Interval
0.8321	0.8041, 0.8575
0.8088	0.79, 0.8266
0.8182	0.7891, 0.8448
0.8327	0.8039, 0.8587
0.8335	0.8058, 0.8588
0.8078	0.7781, 0.8352
0.8241	0.7962, 0.8497
0.818	0.7905, 0.8433
0.8323	0.8042, 0.8578
0.8364	0.8082, 0.8619
